# Supplementary material for: Analysis of duplication and possible sub-functionalization of wing gene network components in pea aphids
Source: bioRxiv. 2025 May 5:2025.04.30.651519. Preprint. [Version 1] doi: 10.1101/2025.04.30.651519 (PMC12247715; doi:10.1101/2025.04.30.651519)
Supplement: Supplement 1 [file media-1.zip]

Archive with 17 entries (15 files):
- Supplemental_Material/
- Supplemental_Material/Supplemental_data_files/
- Supplemental_Material/Supplemental_data_files/ap1.gtf
- Supplemental_Material/Supplemental_data_files/ap2.gtf
- Supplemental_Material/Supplemental_data_files/dpp1.gtf
- Supplemental_Material/Supplemental_data_files/dpp2.gtf
- Supplemental_Material/Supplemental_data_files/dpp3.gtf
- Supplemental_Material/Supplemental_data_files/dpp4.gtf
- Supplemental_Material/Supplemental_data_files/myo1.gtf
- Supplemental_Material/Supplemental_data_files/myo2.gtf
- Supplemental_Material/Supplemental_data_files/wts1.gtf
- Supplemental_Material/Supplemental_data_files/wts2.gtf
- Supplemental_Material/Supplemental_data_files.zip
- Supplemental_Material/tableS1.csv
- Supplemental_Material/tableS2.csv
- Supplemental_Material/tableS3.csv
- Supplemental_Material/tableS4.csv
