# Supplementary material for: Analysis of duplication and possible sub-functionalization of wing gene network components in pea aphids
Source: bioRxiv. 2025 May 5:2025.04.30.651519. Preprint. [Version 1] doi: 10.1101/2025.04.30.651519 (PMC12247715; doi:10.1101/2025.04.30.651519)
Supplement: Supplement 1 [file media-1.zip › Supplemental_Material/Supplemental_data_files/dpp1.gtf]

NC_042495.1	StringTie	transcript	43800011	43819119	1000	-	.	gene_id "STRG.16"; transcript_id "STRG.16.3"; cov "19.153555"; FPKM "660.529236"; TPM "2094.000000";
NC_042495.1	StringTie	exon	43800011	43802830	1000	-	.	gene_id "STRG.16"; transcript_id "STRG.16.3"; exon_number "1"; cov "24.089233";
NC_042495.1	StringTie	exon	43813786	43814097	1000	-	.	gene_id "STRG.16"; transcript_id "STRG.16.3"; exon_number "2"; cov "24.201807";
NC_042495.1	StringTie	exon	43818216	43819119	1000	-	.	gene_id "STRG.16"; transcript_id "STRG.16.3"; exon_number "3"; cov "2.564998";
